# Supplementary material for: The distribution of Van Genuchten model parameters on soil-water characteristic curves in Chinese Loess Plateau and new predicting method on unsaturated permeability coefficient of loess
Source: PLoS One. 2023 Jan 4;18(1):e0278307. doi: 10.1371/journal.pone.0278307 (PMC9812326; doi:10.1371/journal.pone.0278307)
Supplement: S1 Table — (XLS) [file pone.0278307.s001.xls]

## Sheet: Zone Ⅰ
Zone Ⅰ
α	n	θs	θr	site
0.073318	1.6339	0.27401	0.057	Jingbian
0.086	1.932			Hequ
		0.2753	0.0503	Hequ
		0.2541	0.0522	Hequ
		0.2007	0.0557	Hequ
		0.2394	0.0565	Hequ
0.012		0.39	0.1	Xingxian
0.01	1.536	0.5263	0.046	Ordors
0.028	1.287	0.4982	0.179	Ordors
0.013	1.373	0.4857	0.163	Ordors
0.025	1.23	0.4858	0.179	Ordors
0.042	1.85	0.455	0.045	Shenmu

## Sheet: Zone Ⅱ
Zone Ⅱ
α	n	θs	θr	site
0.0595593	1.85	0.33	0.06	Ansai
0.0464253	1.91	0.36	0.05	Ansai
0.0550964	1.88	0.35	0.05	Ansai
0.0646831	1.9	0.37	0.06	Ansai
0.0578035	1.89	0.34	0.06	Ansai
0.0503271	1.91	0.35	0.05	Ansai
0.0509424	1.7	0.35	0.05	Ansai
0.0543774	1.77	0.36	0.06	Ansai
0.0512033	1.76	0.33	0.05	Ansai
0.0478698	1.83	0.36	0.05	Ansai
0.0483793	1.87	0.37	0.06	Ansai
0.0452694	1.71	0.4	0.06	Ansai
0.048216	1.95	0.38	0.06	Ansai
0.0451264	1.88	0.38	0.06	Ansai
0.0473709	1.88	0.37	0.05	Ansai
0.0526593	1.83	0.37	0.05	Ansai
0.0694927	1.77	0.31	0.06	Ansai
0.054407	1.8	0.39	0.07	Ansai
0.0526039	1.76	0.39	0.07	Ansai
0.0517331	1.62	0.38	0.08	Ansai
0.0645161	1.61	0.3	0.07	Ansai
0.0579039	1.75	0.38	0.08	Ansai
0.049776	1.68	0.39	0.08	Ansai
0.0568828	1.62	0.36	0.08	Ansai
0.04	1.32	0.531	0.187	Baishui
0.06	2	0.48	0.17	Fuxian
0.043	2.54	0.514	0.18	Dongxiang
0.065	2.32	0.462	0.187	Dongxiang
0.057	2.28	0.491	0.067	Dongxiang
0.086	1.98	0.363	0.067	Dongxiang
0.051	2.62	0.535	0.051	Heifangtai
0.0847458	2.233	0.416	0.09	Zhengning
		0.4119	0.0737	Zhengning
0.0520833	1.26	0.562	0.168	Heyang
0.02202	1.752	0.4795	0.038	Heifangtai
0.0826446	2.15	0.272	0.14	Heifangtai
0.03	2.08	0.466	0.053	Jingyang
0.15811	1.3895	0.41	0.11	Jingyang
0.132	1.632	0.50258	0.0201	Jingyang
0.05	1.398	0.2797	0.107	Lanzhou
0.061	1.332	0.2831	0.1127	Lanzhou
0.044	1.343	0.3045	0.1215	Lanzhou
0.0565931	1.65	0.525	0.0368	Liulin
0.0440529	1.8	0.542	0.163	Luochuan
0.0440529	1.44	0.542	0.163	Luochuan
0.0440529	0.6	0.542	0.163	Luochuan
0.0272	1.7217	0.4632	0.1723	Qingyang
0.0321	1.7316	0.4259	0.2057	Qingyang
0.0283	1.8093	0.379	0.2231	Qingyang
0.0228833	0.99	0.468	0.157	Qingyang
0.0480769	1.17	0.557	0.174	Tongchuan
0.643	1.384	0.442		Xining
0.422		0.427		Xining
0.192	1.161	0.395		Xining
0.1306	1.6527	0.4814	0.025	Yan'an
0.165	1.195	0.271	0.152	Yan'an
0.225	1.215	0.276	0.158	Yan'an
0.28	1.215	0.28	0.16	Yan'an
0.6076	1.6951	0.3864	0.0806	Zichang
0.0271739	2.43	0.458	0.2	YongJing
0.0267593	1.8536	0.2554	0.0947	Lanzhou
0.0313367	1.9334	0.2309	0.0953	Lanzhou
0.044	2.185	0.474	0.091	Lanzhou
0.046	2.029	0.448	0.096	Lanzhou
0.042	1.792	0.409	0.099	Lanzhou
0.045	1.449	0.388	0.045	Lanzhou
0.0581734	2.054	0.512	0.055	Zichang
0.0342936	1.928	0.35	0.113	Zhengning

## Sheet: Zone Ⅲ
Zone Ⅲ
α	n	θs	θr	site
0.04334	3	0.25	0.135	Baoji
0.035461	1.02	0.518	0.161	Binxian
0.043	3	0.26	0.11	Qinshan
0.0401606	1.09	0.535	0.17	Qishan
		0.2753	0.0503	Sanmenxia
		0.2541	0.0522	Sanmenxia
		0.2007	0.0557	Sanmenxia
		0.194	0.0565	Sanmenxia
0.77	1.96	0.4115	0.0145	Xi'an
0.68	1.59	0.3997	0.014	Xi'an
0.11	2.37	0.3992	0.0041	Xi'an
0.73	1.98	0.3936	0.0147	Xi'an
0.37	1.1	0.3868	0.0019	Xi'an
0.91	1.38	0.3769	0.008	Xi'an
0.09	1.36	0.49	0.1	Xi'an
0.098	1.2617	0.55	0.05	Xi'an
0.0189	1.3494	0.47	0.12	Xi'an
0.0069	1.5378	0.43	0.16	Xi'an
0.0039	1.5982	0.4	0.19	Xi'an
0.0410509	1.874	0.43	0.1	Xi'an
0.091	1.6409	0.4655	0.1112	Xi'an
0.075	1.6954	0.4087	0.139	Xi'an
0.0641	1.7145	0.3691	0.1507	Xi'an
0.0687	1.7156	0.4185	0.1355	Xi'an
0.0194	1.3183	0.41345	0.16331	Xi'an
0.04482	3	0.255	0.12	Yangling
0.0227273	1.573	0.27	0.109	Baoji
